# Supplementary material for: Divide and conquer: two stem cell populations in squamous epithelia, reserves and the active duty forces
Source: Int J Oral Sci. 2019 Aug 27;11(3):26. doi: 10.1038/s41368-019-0061-2 (PMC6802623; doi:10.1038/s41368-019-0061-2)
Supplement: Supplementary file 4 — Genes associated with human and mouse squamous stem cells and/or basal cells [file 41368_2019_61_MOESM4_ESM.xlsx]

## Sheet: basal stem cells
Human Epidermis: DLL+ cells Tan et al., and Jensen & Watt. Watt group	Human Epidermis: Kocer et al., Matic group	Human Epidermis: Schlueter et al., Kaur group	ANDL/HPA Feb 2019	Mouse Oral mucosa:Jones et al., 2019	Human Esophagus: Owen et al., 2019
Mar-04	ABCB8	ABI2	AAMP	1700019D03RIK	ABCA1
ACBD3	ACVR2B-AS1	ABI3BP	AARS2	2210013O21RIK	ABCC3
ACN9	ADCY8	ACSL4	AASS	2700046G09RIK	ABHD8
ACOX1	ADGRB3	ACVR2A	ABAT	4930523C07RIK	ABI2
ACSL4	AFF1	ADAMTS1	ABCB7	ACTA2	ADAM23
ACTB	AKT2	ADAMTS5	ABCC3	ACYP2	ADAMTSL5
ACTR2	ALDH1B1	ADAMTS9	ABLIM2	ADAMTS1	ADARB1
ACVR1	ALKBH4	ADRBK2	ACADM	ADAMTSL5	ADM
ADD3	ANK1	AGBL2	ADAT2	ADCK3	AGO2
ADO	ANKRD7	AKAP2	ADD3	ADD3	AGPAT4
AFAP1L2	ANO3	ALS2CR16	AHCYL2	AGPAT4	AGR2
AKIRIN2	ARSJ	ALS2CR4	AHSA1	AHSA2	AHCYL2
AKTIP	ART3	AMIGO2	AK4	AKAP12	AHI1
ALDH1A3	ASB4	ANGPT1	AKAP9	AKAP9	AHR
ALKBH1	ATP10B	ANKDD1A	AKT2	ALDH7A1	AHSA2
ALS2	ATP6V1B1	ANKH	ALDH3A1	ANGPTL2	ANDPTL2
ALS2CR4	ATRX	ANKRA2	ALDH6A1	ANGPTL4	ANGPT1
ANAPC1	BAD	ANKRD38	ALDH7A1	ANXA6	ANKH
ANAPC10	BBS9	ANKRD6	AMPD2	AP1S3	ANKRD10
ANGEL2	BICD1	ANP32A	ANXA11	APOE	ANKRD18A
ANKRD12	BMP5	APLP2	ASS1	APOPT1	ANPEP
ANO6	BMS1P20	APP	ATP1A1	ARHGAP24	AP2B1
ANTXR1	BPNT1	ARHGAP24	ATP1B1	ARID4A	APOBEC3G
ANXA2	BUB1	ARHGAP5	ATP1B3	ARID5B	APOL1
ANXA7	CADM4	ARL17P1	ATP2B1	ARMCX1	APP
AP3M1	CAMK1D	ARMCX3	BAD	ARMCX3	AR
APAF1	CCDC28B	ARTS-1	BAG3	ARXES2	ARFGEF3
APIP	CCR3	ASPN	BANF1	ASCL2	ARHGAP22
APPL2	CD36	ASTN2	BASP1	ASPN	ARHGAP24
ARFGEF1	CDH6	ATG5	BBS4	B3GLCT	ARHGAP29
ARFIP1	CDRT1	ATP2B1	BCAM	BAMBI	ARHGEF10
ARHGEF10	CEACAM8	ATXN1	BCAT2	BBX	ARHGEF28
ARHGEF3	CELSR3	B4GALT6	BCKDHB	BCL2	ARL9
ARID5B	CFTR	BACH2	BCL2	BHLHB9	ARMCX1
ARIH1	CGA	BAGE	BCL2L1	BIN1	ARPC1B
ARL2BP	CHI3L1	BASP1	BCL7A	BMP7	ARRDC4
ARL6IP1	CHRM2	BCL2	BIRC2	BOC	ARVCF
ARMCX1	CLIC3	BEX2	BMI1	BPHL	ASB2
ARMCX2	COL3A1	C10orf33	BSG	BRDT	ASB9
ARPC3	COL4A3	C11orf70	CARD10	BTG2	ASS1
ARPC5L	COL8A1	C12orf23	CASK	BVES	ATP1B1
ASCC3	CORIN	C1orf85	CAST	C1S1	ATP2B1
ASXL1	CORO2B	C20orf80	CAV1	CASP12	ATP6V1B1
ATG5	CPN2	C20orf82	CAV2	CCDC112	ATXN2
ATP11B	CTNND2	C21orf86	CBR1	CCDC3	AXIN2
ATP2A2	CXCL5	C2orf40	CBR4	CCDC68	BASP1
ATP5C1	CXCR6	C3orf63	CBX1	CCDC88A	BBS10
ATP5H	CYP1B1	C5orf5	CCDC58	CCK	BCAM
B2M	DGKI	C6orf204	CCM2	CD302	BCL2L14
BAG5	DPEP3	C8orf42	CCNC	CD63	BCL6
BASP1	DTNA	C8orf79	CCNY	CDCA7L	BCL7A
BAZ1A	DTX2	CAMTA1	CCS	CDH13	BGN
BBS4	EDDM3A	CASP1	CD276	CFAP69	BIRC3
BCAT1	EIF3F	CAV2	CD59	CFAP97	BSDC1
BCCIP	ENTPD2	CBLB	CDC42EP3	CIB2	BST2
BCL2L13	FBLN5	CCDC108	CDH13	CLSTN1	C11ORF1
BCL2L2	FBXO40	CCDC11	CHL1	CMTM3	C19ORF66
BECN1	FNTB	CCDC58	CLDN12	COL12A1	C1R
BET1	FRZB	CCDC85A	CLIC3	COL18A1	C1S
BIRC2	FRZB	CCNG2	CMTM3	COL6A1	C2
BMI1	GLRX	CD302	CNTROB	COL6A2	C22ORF46
BMS1	GPD2	CDH11	COL17A1	COL8A1	C3
BNC1	GRK4	CEP68	COQ9	CREB5	C8ORF58
BNIP3	GRM8	CHL1	CORO2B	CREM	CACNA1D
BRD7	GSG1	CNTN4	CPNE8	CRIP1	CACNB2
BRP44L	GTPBP10	COL14A1	CRTC1	CTGF	CAPN6
BTBD7	GYPA	COL4A1	CRY1	CXCL14	CAPS2
BTF3	HES2	COL4A5	CTSA	D16ERTD472E	CARS
BTF3L4	HIF1AN	CREB5	CXCL14	DCN	CAV1
BTG3	HIST1H2BJ	CRIM1	CYB5R1	DECR1	CBLB
BUB3	HOXB1	CRISPLD1	CYBRD1	DHRS9	CBX6
C10ORF137	HOXB9	CTNNAL1	DCUN1D1	DKK3	CCBE1
C10ORF97	HRC	CUGBP2	DDB2	DLK2	CCDC146
C12ORF29	HTR3B	CXCL14	DDIT3	DLL1	CCDC190
C12ORF41	HUWE1	CYBRD1	DEPTOR	DMD	CCDC191
C12ORF5	IFNA6	CYP4V2	DNAJB14	DPYSL3	CCDC3
C12ORF65	IGFBP7	CYSLTR1	DNAJC13	DPYSL4	CCDC50
C13ORF27	IGHA1	CYYR1	DPF2	DSE	CCNG2
C13ORF34	IGK	DDX18	DSG2	DST	CD276
C14ORF100	IGLJ3	DEFB1	DST	DTX3	CD40
C14ORF108	IKZF1	DEPDC6	DUS2	DUSP6	CD74
C14ORF112	IL2	DIP2C	ECI2	DZIP1	CDH13
C14ORF135	IL23A	DKFZP564O0823	EEF2KMT	ECHDC2	CDH3
C14ORF142	INHBA	DKK3	EGFR	EFEMP1	CDHR1
C14ORF149	IREB2	DMD	EHD2	EFNB1	CEACAM1
C14ORF166	ITGB1	DMRTC1	EIF2AK3	EGFL6	CEMIP
C14ORF32	ITGBL1	DNER	EIF4A2	EMP3	CERCAM
C14ORF43	JCHAIN	DOCK8	ELF4	EVA1C	CFAP44
C16ORF61	KCNJ12	DPY19L2	EPB41L1	EVC2	CFB
C17ORF58	KCNJ8	DST	EPB41L2	EXO5	CH25H
C18ORF25	KCNJ9	DYNLRB2	ERAP1	EYA1	CHI3L2
C18ORF54	KCNK3	EDG2	ERAP2	FADS1	CHIC1
C1ORF109	KLF12	EDN1	ETFRF1	FADS2	CHPF
C1ORF19	KLHL1	EDNRA	EVC	FAM117A	CHST11
C21ORF66	KLK2	EFHA2	EXOG	FAM118A	CHST15
C2ORF25	KLRC2	EIF2C4	FAM117A	FAM129A	CLIP4
C2ORF30	KMT2A	ENOX1	FAT2	FAM69B	CLMN
C3ORF14	KRT20	ESR1	FBXO6	FBLN1	CLSTN1
C3ORF58	LCP1	ETV5	FEZ2	FBXO32	CLU
C3ORF64	LGSN	FAM119A	FHDC1	FBXW17	CMBL
C4ORF41	LHX2	FAM134B	FHL2	FCGRT	CMTM3
C5ORF15	LHX6	FAM91A2	FLOT1	FGD2	CMTM4
C6ORF62	LOC100294145	FBXL2	FLRT3	FGFR1	CMYA5
C7ORF23	LRRC23	FIBIN	FOXA1	FILIP1L	CNTRL
C7ORF42	LY9	FILIP1L	FOXO3	FLRT3	COL14A1
C8ORF40	MAGEA11	FLJ12993	FRMD4A	FLYWCH1	COL16A1
C9ORF46	MAU2	FLJ23577	FTH1	FMO1	COL17A1
C9ORF80	MGC2889	FLJ23861	FTL	FMO2	COL18A1
C9ORF95	MS4A1	FLJ41747	FTO	FNDC4	COL27A1
CA2	MSR1	FOXP2	FXN	FSTL1	COL4A5
CALD1	MYL2	FREM2	GBA	FTH1	COL4A6
CAPZA2	NAT8	FRY	GBE1	FZD1	COL6A1
CAT	NFKBIB	FST	GCDH	GADD45G	CPA6
CAV1	NKX3-1	FXR1	GCLC	GAS6	CPE
CAV2	NPAS3	FYN	GCSH	GDPD2	CRHR1-IT1
CBFB	NPTX2	GAS1	GMDS	GGT1	CTNNAL1
CBL	NR5A2	GGTA1	GNG2	GLI1	CTSF
CBLL1	NR6A1	GHR	GPSM1	GM26710	CXCL11
CBR4	OMD	GNG2	GPSM2	GM5127	CXCL14
CCDC104	OPCML	GNG7	GSS	GPC3	CXCR4
CCDC117	OPRM1	GPLD1	GUK1	GPHA2	CYBRD1
CCDC131	ORM1	GPR155	H1F0	GPM6B	CYP11A1
CCDC18	P2RX1	GPRASP1	H1FX	GPNMB	CYP27A1
CCDC28A	PAGE1	GRIK2	H2AFY2	GPX8	CYP2S1
CCDC34	PBRM1	HEPH	HADHB	GRP	CYYR1
CCDC5	PCDH9	HES1	HERPUD1	GSAP	DAB2IP
CCDC50	PCLO	HMCN1	HEYL	GSTT1	DBP
CCDC53	PCSK2	HNMT	HIBADH	H2-DMB1	DDIT4
CCDC58	PDE10A	HOXA3	HIP1	HEG1	DKK3
CCDC6	PDGFRA	IFT81	HOMER3	HMCN1	DKK4
CCDC77	PDLIM7	IGFBP5	HOPX	HMGCS2	DLGAP1-AS5
CCDC90B	PIK3R3	IL17RD	HP1BP3	HOMER3	DLK2
CCDC91	PIK3R4	IL22RA2	HSPA1A	HPGD	DLL1
CCNG2	PITX1	IPW	HSPA1B	HSPG2	DLL3
CCNL1	PKP2	ITGA9	HSPA2	IFT43	DLX3
CCNYL1	PNLIPRP2	ITM2A	HSPA6	IFT57	DNMT3A
CD46	POU5F1P4	IVNS1ABP	IFITM1	IFT81	DOCK10
CD47	PPFIA2	KCNMA1	IFITM2	IGFBP4	DOCK8
CD9	PRKAG2	KCTD6	IFRD1	IGFBP5	DRAM1
CDC2	PRKAR2B	KIAA0895	IFT57	IGFBP6	DST
CDC26	PSG11	KIAA1267	IL1R2	IGFBP7	DUOX2
CDC40	PTPN21	KIAA1377	INPPL1	IL1R2	DYRK1B
CDH1	PTPRCAP	KITLG	ISYNA1	IQCB1	E2F6
CDK2	RAMP3	KLF9	ITGA3	ISYNA1	EDARADD
CDK6	RASAL2	KLHDC1	ITGA6	ITGA6	EFEMP1
CDK7	RBPJL	KLHL24	ITGB1	ITM2A	EHD3
CDR2	RFPL2	LAMB4	ITPA	ITM2C	EID3
CDS1	RNF17	LAMC2	IVNS1ABP	ITPKB	EIF2AK2
CDS2	RPE65	LEPR	KCTD18	KCTD14	ELN
CEBPG	SCARB1	LHX2	KLF9	KLF15	ERAP2
CEBPZ	SCGB1D1	LIFR	KRT15	KLHDC8B	ERCC6
CENPA	SCGB2A2	LOC132430	KRT19	KRT15	ETS2
CENPE	SGCD	LOC153222	KRT24	KRT19	EXOC4
CENPK	SH3GL3	LOC221091	LAMB2	KRT24	FAM111A
CENPQ	SHANK2	LOC284262	LAMC1	KRT8	FAM132A
CENTB2	SLC13A4	LOC286144	LAMC2	LASP1	FAM13B
CEP55	SLC25A31	LOC339804	LAMTOR4	LDHB	FAM169A
CGGBP1	SLC25A42	LOC440934	LARP7	LEF1	FAM53A
CHD1	SLC26A3	LOC493869	LATS2	LFNG	FAM89B
CHES1	SLC2A3	LOC643648	LIMA1	LGALS1	FAT1
CHIC2	SNCG	LOC729436	LMAN1	LGR6	FBLN1
CHMP2B	SPON1	LOC730057	LNX2	LIX1L	FBXL12
CHMP5	SPON1	LOC730092	LRIG1	LMCD1	FBXL2
CHPT1	SPRED2	LONRF2	LRRC15	LNCPINT	FBXO2
CKAP2	SULT1C2	LPHN3	MAN1B1	LPIN2	FBXO39
CLEC2D	SYCP1	LRRC49	MAP2K6	LRRC26	FBXO41
CLIC4	TAPT1	LRRN1	MAPKBP1	LUZP1	FBXO44
CLINT1	TBC1D30	LTBP2	MARCKSL1	MAGED1	FCGRT
CLK1	TDRD1	LYPLAL1	MCAT	MAGED2	FEZ2
CMC1	TMC7	LZTFL1	MCC	MAGEH1	FGF1
CMTM6	TMPRSS2	MAML2	MCCC1	MARK1	FGFR2
CNBP	TRAV12-2	MAP2	MCCC2	MEIS2	FHL2
CNIH	TRHDE	MAP9	MECP2	MSL3L2	FHOD3
CNIH	TSHR	MARCKS	MFN2	MTMR11	FJX1
CNIH4	TTPA	MARK1	MLST8	MTUS2	FNDC3A
CNN3	TYRO3	MATN2	MSN	MYBPC1	FRAT2
CNOT1	U2AF2	MBIP	MST1R	NBEA	FSCN1
COBLL1	UBE2O	MED13L	MTHFS	NBL1	FST
COL4A1	UGT8	MEF2A	MTR	NCEH1	FZD10
COL4A5	UTS2	MEIS1	MUT	NFATC1	FZD10-AS1
COQ10B	VCAN	MGC24039	MX2	NGFR	FZD3
COQ2	WIF1	MGC9913	NAE1	NIPSNAP1	GABARAPL1
CPNE3	WIPF1	MIB1	NANOS1	NPPC	GALNT1
CPNE8	WISP3	MLF1	NANP	NPTX1	GALNT14
CREB3L2	ZCCHC11	MLL5	NDUFA1	NRTN	GALNT18
CREG1	ZNF550	MPDZ	NDUFA12	NRXN1	GALNT6
CRIPT	ZNF771	MSI2	NDUFA3	NTF3	GBP2
CRLF3	ZNF79	NAP1L3	NDUFS2	NTRK2	GBP3
CRLS1		NAP5	NEK1	OCIAD2	GHR
CRSP9		NCOA2	NFE2L3	PALLD	GLI3
CRY1		NDFIP1	NFIB	PALMD	GLUL
CSPG4		NEDD9	NFIC	PAPPA	GPC4
CTNNAL1		NFIB	NGFR	PATZ1	GPNMB
CUL2		NHS	NIF3L1	PCBD1	GPR107
CUL4B		NIPBL	NUS1	PCDH19	GPR35
CXORF39		NOVA1	OPA1	PCDH20	GRAMD1A
CYB5R4		NPHP3	PARD3B	PDE4B	GRB10
CYBRD1		NR2F2	PARD6G	PDGFA	GRK3
CYFIP1		NR3C2	PARKIN7	PFN2	GSDMB
CYORF15A		NTF3	PCCB	PGAM5	HCP5
DAAM1		NUDT11	PCDH19	PIK3IP1	HECTD4
DCBLD2		P4HA1	PCYOX1	PJA1	HEG1
DCK		PCDH7	PDCD10	PKIA	HIBADH
DCTN6		PCMTD1	PDPN	PLCB1	HLA-DMA
DDEF1		PCSK5	PDZRN3	PLEKHF2	HLA-DOA
DDEF2		PDGFA	PELI2	PLOD2	HLA-DPA1
DDX21		PDGFC	PEX5	PLPPR4	HLA-DPB1
DDX47		PDGFD	PFN2	PLTP	HLA-DQB2
DDX60		PFN2	PGLS	POLK	HLA-DRA
DEK		PLA2R1	PKM	POU3F1	HLA-DRB1
DERA		PLAG1	PKP4	PPIC	HLA-DRB5
DHX16		PLCB1	PLCL1	PPP1R12B	HLA-DRB6
DHX29		PLEKHA1	PLEKHA5	PPP1R14C	HLA-F
DIP2B		POLI	PML	PRELP	HMCN1
DLD		POSTN	PPIA	PRG4	HOPX
DLL1		PPAPDC1A	PPT1	PROCR	HOXA7
DMTF1		PRKG1	PRKAB1	PRPF40B	HSPG2
DNAJA2		PRLR	PROM1	PRRG1	HTRA1
DNAJB11		PRRG3	PTGFRN	PRSS23	ICAM1
DOCK1		PTCH1	PTPN12	PTCH1	IFI6
DOCK7		PTEN	PTRF	PTCH2	IFITM1
DOPEY1		PTHLH	PXN	PVR	IFITM2
DPH5		PTPRK	PYGB	PXMP2	IFITM3
DPM1		PXDN	QTRT1	PYGB	IFNE
DPY19L1		RAB6IP1	RAD23B	PYGL	IGF1R
DR1		RAPGEF5	RAPGEF5	PYGO1	IGFBP3
DSE		RASSF8	RBBP8	RAB34	IGFBP4
DSP		RBMS3	REXO2	RAPGEF5	IGFBP5
DTWD1		RET	RGS16	RASD1	IGFBP6
DUSP11		RFX3	RHOC	RASSF6	IGFBP7
DUSP14		RP11-50D16.3	RICTOR	RASSF9	IL10RA
DUT		SAMD4A	RING1	RBM27	IL11RA
DYNC2LI1		SAMD5	RMND1	RBMS3	IL18
E2F7		SCHIP1	RNASET2	RERG	IL1R2
EBAG9		SDC2	RND3	RGS11	INPP5J
EBPL		SEMA6D	RNF146	RGS2	IQGAP2
EDNRA		SERPINI1	RPS6KA1	RHOC	IRAK2
EED		SFMBT2	S1PR1	RNASET2A	IRAK3
EFEMP1		SFRP1	SCARB2	RNF150	ISYNA1
EHBP1		SFRS11	SCNN1B	ROBO2	ITGA3
EHD4		SFRS18	SCPEP1	RPS6KA5	ITGB1
EIF3M		SGCE	SDHA	SARDH	ITGB4
EIF5A2		SGTB	SDHB	SAXO2	JAG2
ELF1		SIPA1L3	SDHD	SCAPER	JAML
ELK3		SLC25A16	SEC13	SCARA3	KCNE3
ELL2		SLC2A10	SELENOP	SCX	KCNJ2-AS1
ELOVL6		SLC38A4	SERPINH1	SELM	KCNK10
ENOX2		SLC40A1	SIRT3	SERPINE2	KCNMB4
ERRFI1		SLC6A16	SLC12A4	SHMT1	KCTD3
ETFDH		SLITRK6	SLC1A3	SIAH1A	KIAA0040
EWSR1		SMARCA1	SLC1A4	SLC16A11	KIAA0895L
EXT1		SMG1	SLC25A24	SLC1A3	KIAA1958
F2RL1		SMURF2	SLC25A26	SLC27A1	KIF13A
F3		SNCA	SLC2A1	SLC29A1	KITLG
FAM116A		SNRPN	SLC38A2	SLC39A10	KLHL20
FAM120A		SOBP	SLC38A6	SLC3A2	KLHL5
FAM122B		SOCS2	SLC3A2	SLC7A5	KLK5
FAM130A1		SOCS5	SLC6A15	SLCO4A1	KNTC1
FAM152A		SOHLH2	SLC7A1	SLIT3	KREMEN2
FAM173B		SORBS2	SLC7A5	SMIM1	KRT14
FAM174A		SOX6	SLC9A1	SMIM3	KRT19
FAM18B		SP4	SLC9A6	SMOC2	L3MBTL1
FAM3C		SPATA17	SLCO4A1	SMPDL3A	LAMA5
FAM3C		SPG20	SLFN5	SNTB2	LAMB2
FAM83D		SPRED1	SNCA	SPATS2L	LAMB3
FAM84B		SPRY1	SOD1	SPTBN1	LAMB4
FAS		SPRY2	SOX2	ST3GAL4	LAMC1
FASTKD3		SSPN	SOX6	STEAP4	LAMP3
FAT		ST6GAL2	SPOPL	STK3	LARGE1
FBXO11		STON1	SRPK2	STK39	LCAT
FBXO22		SUHW2	ST13	SYNPO	LETMD1
FBXO30		SULF1	STOML1	TASP1	LFNG
FEZ2		SULT1E1	SUPV3L1	TCEAL1	LGALS1
FGFBP1		SYNPO2	TAX1BP3	TDRD3	LGALS9
FH		SYNPO2	TFAM	TENM3	LIME1
FLII		TCEAL2	TGFBR3	TFAP2B	LINC00640
FNBP1L		TCEAL7	TGFBRAP1	TFCP2L1	LINC01315
FNDC3A		TCF4	TJAP1	TGFBI	LOC101927027
FOS		TCF7L2	TMEM130	THSD4	LOC101929295
FOXN2		TGFB2	TMEM173	TMEM150C	LOC101929777
FOXQ1		TIMP2	TMEM237	TMEM263	LOC105371907
FRMD4		TIMP3	TMEM44	TMSB15L	LOC283140
FRMD6		TLOC1	TMTC3	TNFRSF19	LOC339803
FRYL		TM2D1	TNS1	TOM1L2	LPCAT1
FTSJD1		TMTC1	TNS3	TPST1	LPIN1
FUBP3		TNC	TPRKB	TRIM8	LTBP2
FUT8		TNS1	TRDMT1	TRP53INP1	LTF
GARNL1		TOB1	TRIO	TSEN15	LZTS1
GBP1		TOX3	TXNDC17	TSHZ2	MAGI1
GCA		TRIM2	UBE2I	TTC3	MAP2
GCLM		TRPC1	UBTD1	VAMP5	MAPRE2
GFM1		TRPS1	UQCRH	VGLL4	MARCKSL1
GFPT1		TSHZ2	UQCRHL	VSNL1	MARK3
GGH		TSPAN2	UQCRQ	VWA2	MASP2
GJA1		TTC18	VCL	WDR35	MATN2
GMFB		TTC28	WDR37	WIPF1	MCAM
GNA12		TXNIP	WWC1	WNT10A	MED13L
GNA13		USP31	WWTR1	WNT16	MET
GNG10		VEZF1	XPC	WNT3A	MEX3C
GOLGA4		VGLL3	YAF2	WNT7B	MICAL2
GOLGA5		VPS13C	YAP1	YPEL3	MIPOL1
GOLGA7		WDR26	YPEL3	ZCCHC11	MIR29B2
GOLGA8B		WDR35	ZFAND5	ZCCHC3	MIR99AHG
GOLPH3		WDR78		ZFP106	MLLT3
GPATCH2		WIF1		ZFP64	MMP11
GPBP1		WWP1		ZFP703	MOXD1
GPN1		WWTR1			MROH6
GPR126		YPEL5			MSI2
GPR180		ZBTB1			MST1R
GTF2B		ZBTB10			MT1M
GTF3A		ZBTB20			MXRA5
H2AFZ		ZBTB44			MYO1B
HAS3		ZDHHC17			MYO5A
HDDC2		ZMAT1			MYOM2
HEATR2		ZNF167			NCALD
HELLS		ZNF189			NELL2
HERC4		ZNF22			NF1
HERC5		ZNF225			NFKBIE
HERPUD1		ZNF329			NGFR
HIATL1		ZNF420			NHLRC3
HIBADH		ZNF471			NINJ1
HIGD1A		ZNF521			NNMT
HIP2		ZNF532			NPIPA1
HLTF		ZNF542			NPPC
HMGB2		ZNF599			NRIP1
HMGN1		ZNF680			NTRK2
HNRPK		ZNF709			NUDT11
HNRPLL		ZNF718			NUMBL
HPRT1					OASL
HPS5					OBSCN
HRSP12					OBSL1
HS.127310					ODF2L
HS.213061					OLFM1
HS.370359					OVGP1
HS.440088					P2RX4
HS.548302					PALLD
HS.560732					PARM1
HS.570988					PARP3
HS.7572					PCDH7
HS.91389					PCP4L1
HSGT1					PCYT1A
IAH1					PDPN
IARS					PGBD2
IARS2					PHLDA1
IDE					PHLDB1
IFI16					PHLPP1
IFNGR1					PLA2R1
IFNK					PLAT
IL18					PLCD4
IL7R					PLOD3
IMMP2L					PLPP5
INSIG2					POLM
IQCK					PPP1R14C
ISCA1					PTHLH
ISOC1					PTPRA
ITFG1					PTPRG
ITGAV					PTPRZ1
ITGB1					PTRF
IVNS1ABP					PXDC1
JMJD1B					RAB26
JMJD1C					RAD52
KATNA1					RAI14
KBTBD2					RAMP1
KCNJ15					RAP2A
KCNK1					RAPGEF1
KCTD18					RAPGEF5
KCTD3					RASGEF1B
KCTD6					RBBP8
KCTD9					REC8
KIAA0101					RHBDL1
KIAA0528					RICTOR
KIAA0746					RIMS2
KIAA1012					ROBO2
KIAA1279					RPS4Y1
KIAA1622					RPS6KA5
KIAA1641					RPUSD4
KIF11					RWDD2A
KIF23					SAA1
KLF4					SBSPON
KLHL7					SCHIP1
KRIT1					SCMH1
LAMA3					SCN2B
LAMP2					SCPEP1
LARP2					SDK2
LARP7					SEL1L3
LDHB					SELENOM
LEF1					SEMA3C
LGTN					SERPINE2
LIMA1					SERPING1
LIMS1					SERPINH1
LIPG					SERPINI1
LOC285636					SESN3
LOC344595					SETX
LOC387820					SH3PXD2A
LOC389435					SIDT2
LOC401206					SIMC1
LOC644799					SIPA1
LOC647349					SIRPA
LOC649555					SLC13A3
LOC652595					SLC16A1
LOC652819					SLC1A3
LOC653226					SLC1A4
LOC728554					SLC25A42
LOC728556					SLC2A5
LOC730820					SLC35B3
LOC731950					SLC35D1
LPP					SLC39A13
LPXN					SLC47A2
LRIG1					SLC4A11
LRIG3					SLC6A15
LRRC1					SLC7A2
LRRC16					SLC7A5
LRRC49					SLC7A8
LRRC57					SNCA
LRRFIP2					SNTB2
LRRFIP2					SOCS1
LYPLAL1					SOX12
MAD2L1					SOX4
MAD2L1BP					SOX6
MAP1LC3B					SP100
MAP2K1					SPARC
MAP4					SPRY2
MAP7					SSFA2
MAPK9					ST6GAL1
MAPKAPK5					STAT1
MAT2B					STK17A
MCF2					STMN3
MCM10					SYNPO2
MCOLN2					TAF1
MDH1					TARS2
MED23					TBC1D25
MED30					TBCEL
MELK					TDRP
MFSD8					TECPR2
MGC12966					TENM2
MGC87042					TENM4
MGST1					TFAP2B
MIB1					TGFBI
MINPP1					TGFBR1
MIPEP					TGFBR2
MITD1					TGIF1
MKRN2					TGIF2
MLLT10					THBS1
MLLT11					THBS2
MMD					THSD7B
MOBKL2B					TIMP1
MORF4L2					TLE2
MPP5					TMEM132A
MRCL3					TMEM263
MRPL35					TMEM35A
MRPL42					TMEM37
MRPL47					TNC
MRPS22					TNFRSF12A
MRPS31					TNK2
MRS2					TNNT1
MST4					TNRC18
MTERFD1					TNS1
MTHFD2					TNS4
MTM1					TP73
MTMR9					TPM2
MTO1					TRAF3IP2
MTX2					TRANK1
MUL1					TRIM2
MXD1					TRIM22
NAP1L1					TRIM45
NAT5					TRIM5
NBN					TSC22D1
NBPF10					TSHZ2
NCK1					TSLP
NCK2					TSPAN4
NDFIP2					TTYH3
NDUFB1					TXLNGY
NDUFB5					UBE2Q1
NEK3					UBE2V1
NFE2L2					UGT1A1
NFE2L3					USP13
NHS					USP28
NIPBL					USP32
NME7					VCAM1
NOC3L					VIPR1
NOL11					VIT
NR2F2					VPS13B
NRCAM					WDFY3
NRP1					WDR54
NSF					WDR6
NSUN2					WDR91
NT5DC1					WFDC2
NUCB2					WNK3
NUDT21					WNT10A
NUDT9					WNT7B
NUMB					XAF1
NUP107					XPR1
NUP153					XRRA1
NUP160					YEATS2
NUP205					ZBTB33
OAT					ZC3HAV1L
OCIAD2					ZCWPW1
OIP5					ZFAND5
OIP5					ZFHX3
OPA1					ZFP36L2
OPTN					ZNF277
OSER1					ZNF285
OSTM1					ZNF317
OTUD1					ZNF396
P4HA1					ZNF429
PAIP2					ZNF503
PALLD					ZNF609
PAN3					ZNF641
PAPD4					ZNF783
PAPSS1					ZNF813
PAQR3					ZNF821
PAWR					ZSCAN29
PCGF6
PCMT1
PDPK1
PDS5A
PEX13
PFTK1
PGBD1
PGBD3
PGM3
PHACTR2
PHC3
PHF14
PHF2
PHF20L1
PHF3
PHKA2
PHLDA1
PIGA
PIGB
PIGF
PIGK
PIGP
PIGW
PJA2
PKP2
PLAU
PLEKHA1
PLOD2
PLS1
PLS3
PNLIPRP3
PNMA1
POLR1D
POLR2B
PPA2
PPIL3
PPP2CB
PPP2R3A
PPP2R3C
PPP2R5E
PPP3CC
PPWD1
PRC1
PREI3
PRKAA1
PRKAR1A
PRMT3
PRPF38A
PRPSAP2
PSMC6
PSMD10
PSMG2
PTK2
PTMA
PTP4A1
PTPDC1
PTPLAD1
PTPLB
PTPN11
PTPN12
PTPN2
PTPRK
PTS
PTTG1IP
PUS3
RAB21
RAB23
RAB38
RAB5A
RAB8B
RAD1
RAD23B
RAD51AP1
RAD51C
RAP2A
RAP2C
RBM25
RBM7
RC3H2
RCBTB1
RCN2
RDH14
RFC5
RGS2
RHEB
RHOB
RIOK2
RIOK3
RIT1
RND3
RNF14
RNF145
RNF19A
ROD1
RP9
RPL27A
RPS20
RPS25
RPS3A
RPS6KC1
RRAS2
RRP15
RRP1B
RTCD1
RTTN
RY1
RYK
SAMD5
SAP30
SAR1B
SAT1
SBDS
SBDSP
SC5DL
SCD5
SCHIP1
SCPEP1
SCYL2
SDCBP
SDF2
SDHB
SEC24B
SEC24D
SEC61G
SEC61G
SECISBP2
SEPHS1
SERINC1
SERPINB2
SETD2
SFRS15
SFRS3
SFRS4
SFRS9
SGK
SH3D19
SHOC2
SHPRH
SKAP2
SKIV2L2
SKP2
SLC12A2
SLC25A15
SLC30A1
SLC31A2
SLC35A5
SLC35B2
SLC35B3
SLC37A3
SLC39A14
SLC4A7
SLC6A15
SMAD4
SMARCA1
SMARCAD1
SMC2
SMC3
SMG1
SMS
SNAI2
SNAP23
SNF1LK
SNIP1
SNRK
SNX24
SNX4
SNX7
SOAT1
SOCS2
SOX7
SP3
SPAST
SPATA18
SPC25
SPTLC3
SQLE
SRBD1
SRP19
SRPX
SRRM1
SS18L2
STAG2
STAM
STAMBP
STAU1
STAU2
STEAP1
STK3
STRN3
SUCLA2
SUPT7L
SUPV3L1
TACC1
TAF2
TANC1
TANK
TBC1D7
TBC1D9
TBK1
TCEA1
TCF12
TFB2M
TFDP1
TGDS
TGFBI
TGIF1
THAP10
TIA1
TIAL1
TIPARP
TIPRL
TJP1
TLK1
TLK2
TM2D1
TM2D2
TM9SF1
TMCC1
TMCO3
TMED2
TMED5
TMED7
TMEM123
TMEM131
TMEM14C
TMEM154
TMEM171
TMEM41B
TMEM42
TMEM43
TMEM59
TMEM64
TMEM87A
TMEM99
TNPO1
TOM1L1
TOR1AIP1
TP73L
TRIM22
TRIM24
TRIM33
TRIM68
TRIP13
TRIT1
TRRAP
TSPAN13
TTK
TUBA1C
TWISTNB
TWSG1
TXNDC1
TXNDC12
TXNRD1
UBA6
UBE1DC1
UBE2A
UBE2N
UBE2V2
UBE4A
UBLCP1
UBR5
UBXN4
UCHL5
UFM1
UGDH
UGP2
UHRF1
UNC84A
UPF2
UPF3A
USP33
UTX
VBP1
VEGFC
VEZT
VPS37A
VPS4B
VPS54
WBP5
WDR33
WDR37
WDR40A
WDR41
WDR75
WNT5A
WSB2
XPO4
XPR1
XRCC6BP1
YAP1
YARS2
YIPF4
YTHDC1
YWHAH
ZAK
ZBTB44
ZCCHC11
ZCCHC9
ZDHHC13
ZDHHC17
ZFP90
ZMPSTE24
ZMYM2
ZMYM6
ZMYND8
ZNF197
ZNF217
ZNF25
ZNF277
ZNF294
ZNF313
ZNF330
ZNF721
ZUFSP
ZYG11B
ZZZ3
